# Supplementary material for: Preparation and Evaluation of Radiolabeled Porphyrin-Functionalized Lipid Nanodroplets for Cancer Theranostics
Source: Molecules. 2026 Mar 27;31(7):1114. doi: 10.3390/molecules31071114 (PMC13074605; doi:10.3390/molecules31071114)
Supplement: Supplementary file 1 [file molecules-31-01114-s001.zip]

Archive with 1 entries (1 files):
- molecules-4181030-supplementary.pdf
